# Supplementary material for: ﻿A new species of Pseudopoda (Araneae, Sparassidae) from China, with first description of the female of P. spiralis Zhang, Jäger & Liu, 2023
Source: Zookeys. 2025 Nov 18;1260:111–22. doi: 10.3897/zookeys.1260.158762 (PMC12648165; doi:10.3897/zookeys.1260.158762)
Supplement: XML Treatment for Pseudopoda [file zookeys.1260.158762-treatment1.xml]

<!DOCTYPE tp:taxon-treatment
  PUBLIC "-//TaxonX//DTD Taxonomic Treatment Publishing DTD v0 20100105//EN" "tax-treatment-NSO.dtd">
<tp:taxon-treatment xmlns:tp="http://www.plazi.org/taxpub"><tp:treatment-meta><kwd-group><label>Taxon classification</label><kwd>
              <named-content content-type="kingdom">Animalia</named-content>
            </kwd><kwd>
              <named-content content-type="order">Araneae</named-content>
            </kwd><kwd>
              <named-content content-type="family">Sparassidae</named-content>
            </kwd></kwd-group><mixed-citation publication-type="journal"><person-group><name><surname>Zhang</surname><given-names>He</given-names></name><name><surname>Hu</surname><given-names>Chang-Hao</given-names></name><name><surname>Wang</surname><given-names>Lu-Yu</given-names></name><name><surname>Liu</surname><given-names>Jie</given-names></name><name><surname>Zhong</surname><given-names>Yang</given-names></name></person-group><article-title>﻿A new species of <italic><tp:taxon-name><tp:taxon-name-part taxon-name-part-type="genus" reg="Pseudopoda">Pseudopoda</tp:taxon-name-part></tp:taxon-name></italic> (<tp:taxon-name><tp:taxon-name-part taxon-name-part-type="order">Araneae</tp:taxon-name-part></tp:taxon-name>, <tp:taxon-name><tp:taxon-name-part taxon-name-part-type="family">Sparassidae</tp:taxon-name-part></tp:taxon-name>) from China, with first description of the female of <italic><tp:taxon-name><tp:taxon-name-part taxon-name-part-type="genus" reg="Pseudopoda">P.</tp:taxon-name-part> <tp:taxon-name-part taxon-name-part-type="species" reg="spiralis">spiralis</tp:taxon-name-part></tp:taxon-name></italic> Zhang, Jäger &amp; Liu, 2023</article-title><source>Zookeys</source><day>18</day><month>11</month><year>2025</year><volume>1260</volume><fpage>111</fpage><lpage>122</lpage><pub-id pub-id-type="doi">10.3897/zookeys.1260.158762</pub-id></mixed-citation></tp:treatment-meta><tp:nomenclature><label>﻿Genus</label><tp:taxon-name><object-id xmlns:xlink="http://www.w3.org/1999/xlink" content-type="arpha" xlink:type="simple">C357048B-576E-5B86-8E06-CD6EE39D547E</object-id>
            <tp:taxon-name-part taxon-name-part-type="genus" reg="Pseudopoda">Pseudopoda</tp:taxon-name-part>
          </tp:taxon-name><tp:taxon-authority>Jäger, 2000</tp:taxon-authority></tp:nomenclature><tp:treatment-sec sec-type="type species" id="SECID0EUKAC"><title>Type species.</title><p><italic><tp:taxon-name>
                <tp:taxon-name-part taxon-name-part-type="genus" reg="Pseudopoda">Pseudopoda</tp:taxon-name-part> <tp:taxon-name-part taxon-name-part-type="species" reg="prompta">prompta</tp:taxon-name-part></tp:taxon-name></italic> (O. Pickard-Cambridge, 1885).</p></tp:treatment-sec><tp:treatment-sec sec-type="diagnosis" id="SECID0EILAC"><title>Diagnosis.</title><p>See <xref ref-type="bibr" rid="B2">Jäger (2000)</xref>.</p></tp:treatment-sec><tp:treatment-sec sec-type="distribution" id="SECID0ESLAC"><title>Distribution.</title><p>East, South and Southeast Asia.</p></tp:treatment-sec><ref-list><ref id="B2"><mixed-citation xmlns:xlink="http://www.w3.org/1999/xlink" xlink:type="simple"><person-group><name name-style="western"><surname>Jäger</surname><given-names>P</given-names></name></person-group> (<year>2000</year>) <article-title>Two new heteropodine genera from southern continental Asia (<tp:taxon-name><tp:taxon-name-part taxon-name-part-type="order">Araneae</tp:taxon-name-part></tp:taxon-name>: <tp:taxon-name><tp:taxon-name-part taxon-name-part-type="family">Sparassidae</tp:taxon-name-part></tp:taxon-name>).</article-title><source>Acta Arachnologica</source><volume>49</volume>(<issue>1</issue>): <fpage>61</fpage>–<lpage>71</lpage>. <ext-link xlink:href="10.2476/asjaa.49.61" ext-link-type="doi" xlink:type="simple">https://doi.org/10.2476/asjaa.49.61</ext-link></mixed-citation></ref></ref-list></tp:taxon-treatment>
