# Supplementary material for: ﻿A new species of Pseudopoda (Araneae, Sparassidae) from China, with first description of the female of P. spiralis Zhang, Jäger & Liu, 2023
Source: Zookeys. 2025 Nov 18;1260:111–22. doi: 10.3897/zookeys.1260.158762 (PMC12648165; doi:10.3897/zookeys.1260.158762)
Supplement: XML Treatment for Pseudopoda rongxianensis [file zookeys.1260.158762-treatment2.xml]

<!DOCTYPE tp:taxon-treatment
  PUBLIC "-//TaxonX//DTD Taxonomic Treatment Publishing DTD v0 20100105//EN" "tax-treatment-NSO.dtd">
<tp:taxon-treatment xmlns:tp="http://www.plazi.org/taxpub"><tp:treatment-meta><kwd-group><label>Taxon classification</label><kwd>
              <named-content content-type="kingdom">Animalia</named-content>
            </kwd><kwd>
              <named-content content-type="order">Araneae</named-content>
            </kwd><kwd>
              <named-content content-type="family">Sparassidae</named-content>
            </kwd></kwd-group><mixed-citation publication-type="journal"><person-group><name><surname>Zhang</surname><given-names>He</given-names></name><name><surname>Hu</surname><given-names>Chang-Hao</given-names></name><name><surname>Wang</surname><given-names>Lu-Yu</given-names></name><name><surname>Liu</surname><given-names>Jie</given-names></name><name><surname>Zhong</surname><given-names>Yang</given-names></name></person-group><article-title>﻿A new species of <italic><tp:taxon-name><tp:taxon-name-part taxon-name-part-type="genus" reg="Pseudopoda">Pseudopoda</tp:taxon-name-part></tp:taxon-name></italic> (<tp:taxon-name><tp:taxon-name-part taxon-name-part-type="order">Araneae</tp:taxon-name-part></tp:taxon-name>, <tp:taxon-name><tp:taxon-name-part taxon-name-part-type="family">Sparassidae</tp:taxon-name-part></tp:taxon-name>) from China, with first description of the female of <italic><tp:taxon-name><tp:taxon-name-part taxon-name-part-type="genus" reg="Pseudopoda">P.</tp:taxon-name-part> <tp:taxon-name-part taxon-name-part-type="species" reg="spiralis">spiralis</tp:taxon-name-part></tp:taxon-name></italic> Zhang, Jäger &amp; Liu, 2023</article-title><source>Zookeys</source><day>18</day><month>11</month><year>2025</year><volume>1260</volume><fpage>111</fpage><lpage>122</lpage><pub-id pub-id-type="doi">10.3897/zookeys.1260.158762</pub-id></mixed-citation></tp:treatment-meta><tp:nomenclature><label>﻿</label><tp:taxon-name><object-id xmlns:xlink="http://www.w3.org/1999/xlink" content-type="arpha" xlink:type="simple">1C4B6F06-5BC8-57B4-8FD0-7D18F6DA2E84</object-id>
            <tp:taxon-name-part taxon-name-part-type="genus" reg="Pseudopoda">Pseudopoda</tp:taxon-name-part>
            <tp:taxon-name-part taxon-name-part-type="species" reg="rongxianensis">rongxianensis</tp:taxon-name-part>
            <object-id xmlns:xlink="http://www.w3.org/1999/xlink" content-type="zoobank" xlink:type="simple">https://zoobank.org/C55D09FD-D7BA-41F8-B3AF-60ACEF0E7027</object-id>
          </tp:taxon-name><tp:taxon-status xmlns:xlink="http://www.w3.org/1999/xlink" xlink:type="simple">sp. nov.</tp:taxon-status><xref ref-type="fig" rid="F1">Figs 1</xref><xref ref-type="fig" rid="F2">, 2</xref><xref ref-type="fig" rid="F8">, 8</xref></tp:nomenclature><tp:treatment-sec sec-type="type material" id="SECID0EMNAC"><title>Type material.</title><p><bold>Holotype</bold> male: <bold>China • Guangxi Zhuang Autonomous Region</bold>: Yulin City, Rong County, Duqiaoshan Forest Park, <named-content xmlns:xlink="http://www.w3.org/1999/xlink" content-type="dwc:verbatimCoordinates" xlink:type="simple"><named-content content-type="geo-json" specific-use="{&#34;type&#34;:&#34;Point&#34;,&#34;coordinates&#34;:[110.642900,22.821600]}" id="NCID0EZNAC" xlink:type="simple">22.8216°N, 110.6429°E</named-content></named-content>, 187 m, 5 October 2023, Qian-Le Lu leg. (<abbrev xmlns:xlink="http://www.w3.org/1999/xlink" content-type="institution" xlink:title="Hubei University, Wuhan" id="ABBRID0E5NAC" xlink:type="simple">CBEE</abbrev>, GXRX-23-1001).</p></tp:treatment-sec><tp:treatment-sec sec-type="etymology" id="SECID0EDOAC"><title>Etymology.</title><p>The specific name is derived from the type locality, Rong County.</p></tp:treatment-sec><tp:treatment-sec sec-type="diagnosis" id="SECID0EIOAC"><title>Diagnosis.</title><p>Male of <italic><tp:taxon-name><tp:taxon-name-part taxon-name-part-type="genus" reg="Pseudopoda">P.</tp:taxon-name-part> <tp:taxon-name-part taxon-name-part-type="species" reg="rongxianensis">rongxianensis</tp:taxon-name-part></tp:taxon-name></italic> sp. nov. is similar to that of <italic><tp:taxon-name><tp:taxon-name-part taxon-name-part-type="genus" reg="Pseudopoda">P.</tp:taxon-name-part> <tp:taxon-name-part taxon-name-part-type="species" reg="strombuliformis">strombuliformis</tp:taxon-name-part></tp:taxon-name></italic> Zhang, Jäger &amp; Liu, 2023 (cf. Fig. <xref ref-type="fig" rid="F1">1</xref> and <xref ref-type="bibr" rid="B13">Zhang et al. 2023</xref>: fig. 231) in having large alveolus, and an extremely elongated and filiform embolus, but can be distinguished from <italic><tp:taxon-name><tp:taxon-name-part taxon-name-part-type="genus" reg="Pseudopoda">P.</tp:taxon-name-part> <tp:taxon-name-part taxon-name-part-type="species" reg="strombuliformis">strombuliformis</tp:taxon-name-part></tp:taxon-name></italic> by: 1) vRTA longer than the connecting part between vRTA and dRTA; 2) VTA thinner, almost 1/4 of the width of tibia; 3) prolateral part of tegulum without a depression; 4) embolic projection long, almost as long as the diameter of the first loop of embolus; and 5) embolus long, forming 3 loops (vs. vRTA shorter than the connecting part between vRTA and dRTA, VTA almost 1/3 of the width of tibia, prolateral tegulum with depression, embolic projection shorter, almost half the length of the diameter of the first loop of embolus, embolus forming 7 loops in <italic><tp:taxon-name><tp:taxon-name-part taxon-name-part-type="genus" reg="Pseudopoda">P.</tp:taxon-name-part> <tp:taxon-name-part taxon-name-part-type="species" reg="strombuliformis">strombuliformis</tp:taxon-name-part></tp:taxon-name></italic>).</p></tp:treatment-sec><tp:treatment-sec sec-type="description" id="SECID0EDAAE"><title>Description.</title><p><bold>Male (holotype)</bold>: Small-sized. Body length 8.9, DS length 4.0, width 3.5, OS length 4.3, width 2.9. Eye measurements: AME 0.18; <abbrev xmlns:xlink="http://www.w3.org/1999/xlink" xlink:title="anterior lateral eyes" id="ABBRID0ELAAE" xlink:type="simple">ALE</abbrev> 0.32; PME 0.25; PLE 0.31; AME–AME 0.11; AME–<abbrev xmlns:xlink="http://www.w3.org/1999/xlink" xlink:title="anterior lateral eyes" id="ABBRID0EPAAE" xlink:type="simple">ALE</abbrev> 0.04; PME–PME 0.16; PME–PLE 0.28; AME–PME 0.24; <abbrev xmlns:xlink="http://www.w3.org/1999/xlink" xlink:title="anterior lateral eyes" id="ABBRID0ETAAE" xlink:type="simple">ALE</abbrev>–PLE 0.13; CH AME 0.28; CH <abbrev xmlns:xlink="http://www.w3.org/1999/xlink" xlink:title="anterior lateral eyes" id="ABBRID0EXAAE" xlink:type="simple">ALE</abbrev> 0.28. Measurements of palp and legs: Pp: 6.5 (<named-content xmlns:xlink="http://www.w3.org/1999/xlink" content-type="dwc:verbatimCoordinates" xlink:type="simple"><named-content content-type="geo-json" specific-use="{&#34;type&#34;:&#34;Point&#34;,&#34;coordinates&#34;:[0.700000,2.000000]}" id="NCID0E5AAE" xlink:type="simple">2.0, 0.7</named-content></named-content>, <named-content xmlns:xlink="http://www.w3.org/1999/xlink" content-type="dwc:verbatimCoordinates" xlink:type="simple"><named-content content-type="geo-json" specific-use="{&#34;type&#34;:&#34;Point&#34;,&#34;coordinates&#34;:[2.700000,1.100000]}" id="NCID0EGBAE" xlink:type="simple">1.1, 2.7</named-content></named-content>); I 19.0 (<named-content xmlns:xlink="http://www.w3.org/1999/xlink" content-type="dwc:verbatimCoordinates" xlink:type="simple"><named-content content-type="geo-json" specific-use="{&#34;type&#34;:&#34;Point&#34;,&#34;coordinates&#34;:[1.500000,5.300000]}" id="NCID0EOBAE" xlink:type="simple">5.3, 1.5</named-content></named-content>, <named-content xmlns:xlink="http://www.w3.org/1999/xlink" content-type="dwc:verbatimCoordinates" xlink:type="simple"><named-content content-type="geo-json" specific-use="{&#34;type&#34;:&#34;Point&#34;,&#34;coordinates&#34;:[4.800000,5.800000]}" id="NCID0EWBAE" xlink:type="simple">5.8, 4.8</named-content></named-content>, 1.6); II 20.7 (<named-content xmlns:xlink="http://www.w3.org/1999/xlink" content-type="dwc:verbatimCoordinates" xlink:type="simple"><named-content content-type="geo-json" specific-use="{&#34;type&#34;:&#34;Point&#34;,&#34;coordinates&#34;:[1.600000,5.900000]}" id="NCID0E5BAE" xlink:type="simple">5.9, 1.6</named-content></named-content>, <named-content xmlns:xlink="http://www.w3.org/1999/xlink" content-type="dwc:verbatimCoordinates" xlink:type="simple"><named-content content-type="geo-json" specific-use="{&#34;type&#34;:&#34;Point&#34;,&#34;coordinates&#34;:[5.200000,6.200000]}" id="NCID0EGCAE" xlink:type="simple">6.2, 5.2</named-content></named-content>, 1.8); III 15.7 (<named-content xmlns:xlink="http://www.w3.org/1999/xlink" content-type="dwc:verbatimCoordinates" xlink:type="simple"><named-content content-type="geo-json" specific-use="{&#34;type&#34;:&#34;Point&#34;,&#34;coordinates&#34;:[1.400000,4.600000]}" id="NCID0EOCAE" xlink:type="simple">4.6, 1.4</named-content></named-content>, <named-content xmlns:xlink="http://www.w3.org/1999/xlink" content-type="dwc:verbatimCoordinates" xlink:type="simple"><named-content content-type="geo-json" specific-use="{&#34;type&#34;:&#34;Point&#34;,&#34;coordinates&#34;:[3.900000,4.400000]}" id="NCID0EWCAE" xlink:type="simple">4.4, 3.9</named-content></named-content>, 1.4); IV 18.8 (<named-content xmlns:xlink="http://www.w3.org/1999/xlink" content-type="dwc:verbatimCoordinates" xlink:type="simple"><named-content content-type="geo-json" specific-use="{&#34;type&#34;:&#34;Point&#34;,&#34;coordinates&#34;:[1.300000,5.600000]}" id="NCID0E5CAE" xlink:type="simple">5.6, 1.3</named-content></named-content>, <named-content xmlns:xlink="http://www.w3.org/1999/xlink" content-type="dwc:verbatimCoordinates" xlink:type="simple"><named-content content-type="geo-json" specific-use="{&#34;type&#34;:&#34;Point&#34;,&#34;coordinates&#34;:[5.200000,5.000000]}" id="NCID0EGDAE" xlink:type="simple">5.0, 5.2</named-content></named-content>, 1.7). Spination: Pp: 131, 101, 2111; legs: Fe I–II 323, III 322, IV 321; Pa I–IV 001; Ti I –II 2026, III–IV 2126; Mt I–II 2024, III 3036, IV 3236. Leg formula: II-I-IV-III. Chelicerae with 3 promarginal, 4 retromarginal teeth, and c. 16 denticles.</p><p><bold><italic>Palp</italic></bold> (Fig. <xref ref-type="fig" rid="F1">1A–F</xref>): As in diagnosis. Tibia almost 1/3 of the length of cymbium, RTA arising medially from tibia, vRTA with rounded distal part in ventral view, dRTA quadrangular in ventral view, ventral distal tibia with a short blunt apophysis. Retroproximal cymbium with a short blunt process (paracymbium in <xref ref-type="bibr" rid="B7">Ramírez 2014</xref>); alveolus extending into distal cymbial half. Conductor filiform, arising from tegulum at 11 o’clock position. Embolic projection slightly curved, almost 2/5 of the length of cymbium. Embolus arising sub-centrally from tegulum.</p><p><bold><italic>Colouration</italic></bold> (Fig. <xref ref-type="fig" rid="F2">2A, B</xref>): Carapace light orange, with black spots except posterior margin. Chelicerae light orange, with black spots. Legs yellow, with black spots. Sternum yellow, with orange margins. Opisthosoma yellowish-grey, dorsum medially with four light brown dots, venter laterally with light brown spots, in front of spinnerets with a light brown V-shaped marking.</p><p><bold>Female</bold>: unknown.</p></tp:treatment-sec><tp:treatment-sec sec-type="remarks" id="SECID0EJEAE"><title>Remarks.</title><p>This species shows similar palpal morphology to <italic><tp:taxon-name><tp:taxon-name-part taxon-name-part-type="genus" reg="Pseudopoda">Pseudopoda</tp:taxon-name-part> <tp:taxon-name-part taxon-name-part-type="species" reg="strombuliformis">strombuliformis</tp:taxon-name-part></tp:taxon-name></italic> (e.g., large alveolus, extremely elongated and filiform embolus, and short and quadrangular dRTA), differing from other congeners. These two species probably belong to an undefined species group. The stick-shaped embolus projection, and long and filiform embolus are similar to <italic><tp:taxon-name><tp:taxon-name-part taxon-name-part-type="genus" reg="Martensopoda">Martensopoda</tp:taxon-name-part></tp:taxon-name></italic> Jäger, 2006, a genus endemic to the southern mountain ranges of India (<xref ref-type="bibr" rid="B4">Jäger 2006</xref>). Therefore, we considered that these two <italic><tp:taxon-name><tp:taxon-name-part taxon-name-part-type="genus" reg="Pseudopoda">Pseudopoda</tp:taxon-name-part></tp:taxon-name></italic> species may represent a transitional group between <italic><tp:taxon-name><tp:taxon-name-part taxon-name-part-type="genus" reg="Pseudopoda">Pseudopoda</tp:taxon-name-part></tp:taxon-name></italic> and <italic><tp:taxon-name><tp:taxon-name-part taxon-name-part-type="genus" reg="Martensopoda">Martensopoda</tp:taxon-name-part></tp:taxon-name></italic>, or that the morphological similarities may result from convergent evolution.</p><fig id="F1" position="float" orientation="portrait"><object-id xmlns:xlink="http://www.w3.org/1999/xlink" content-type="doi" xlink:type="simple">10.3897/zookeys.1260.158762.figure1</object-id><object-id xmlns:xlink="http://www.w3.org/1999/xlink" content-type="arpha" xlink:type="simple">C86F4E2B-A85F-58FA-ABAE-3FDE3D90F6C0</object-id><label>Figure 1.</label><caption><p><italic><tp:taxon-name>
              <tp:taxon-name-part taxon-name-part-type="genus" reg="Pseudopoda">Pseudopoda</tp:taxon-name-part> <tp:taxon-name-part taxon-name-part-type="species" reg="rongxianensis">rongxianensis</tp:taxon-name-part></tp:taxon-name></italic> sp. nov. from Guangxi, left palp of male holotype (A–C). A. Ventral; B. Dorsal; C. Retrolateral; D. Schematic course of embolus, prolateral view; E. Schematic course of embolus, ventral view; F. Left male palpal tibia, retrolateral. Abbreviations: C, conductor; CP, cymbial process; dRTA, dorsal branch of RTA; E, embolus; EP, embolic projection; Sp, spermophor; St, subtegulum; T, tegulum; vRTA, ventral branch of RTA; VTA ventral tibial apophysis. Scale bars: 0.5 mm.</p></caption><graphic xmlns:xlink="http://www.w3.org/1999/xlink" xlink:href="zookeys-1260-111_article-158762__-g001.jpg" position="float" orientation="portrait" xlink:type="simple" id="oo_1468341.jpg"><uri content-type="original_file" xlink:type="simple">https://binary.pensoft.net/fig/1468341</uri></graphic></fig><fig id="F2" position="float" orientation="portrait"><object-id xmlns:xlink="http://www.w3.org/1999/xlink" content-type="doi" xlink:type="simple">10.3897/zookeys.1260.158762.figure2</object-id><object-id xmlns:xlink="http://www.w3.org/1999/xlink" content-type="arpha" xlink:type="simple">2EFC519E-1F2D-5BDC-A034-321A0B33A872</object-id><label>Figure 2.</label><caption><p><italic><tp:taxon-name>
              <tp:taxon-name-part taxon-name-part-type="genus" reg="Pseudopoda">Pseudopoda</tp:taxon-name-part> <tp:taxon-name-part taxon-name-part-type="species" reg="rongxianensis">rongxianensis</tp:taxon-name-part></tp:taxon-name></italic> sp. nov. from Guangxi, male habitus. A. Dorsal; B. Ventral. Scale bars: 2 mm.</p></caption><graphic xmlns:xlink="http://www.w3.org/1999/xlink" xlink:href="zookeys-1260-111_article-158762__-g002.jpg" position="float" orientation="portrait" xlink:type="simple" id="oo_1468342.jpg"><uri content-type="original_file" xlink:type="simple">https://binary.pensoft.net/fig/1468342</uri></graphic></fig></tp:treatment-sec><tp:treatment-sec sec-type="distribution" id="SECID0E1FAE"><title>Distribution.</title><p>China (Guangxi Zhuang Autonomous Region, Fig. <xref ref-type="fig" rid="F8">8</xref>).</p></tp:treatment-sec><tp:treatment-sec><!--Section generated to contain objects referenced in tp:taxon-treatment.--><fig id="F8" position="float" orientation="portrait"><object-id xmlns:xlink="http://www.w3.org/1999/xlink" content-type="doi" xlink:type="simple">10.3897/zookeys.1260.158762.figure8</object-id><object-id xmlns:xlink="http://www.w3.org/1999/xlink" content-type="arpha" xlink:type="simple">C0F5D9EC-FD0F-5CDC-93F6-FA985E3AF28A</object-id><label>Figure 8.</label><caption><p>Distribution map of the three <italic><tp:taxon-name><tp:taxon-name-part taxon-name-part-type="genus" reg="Pseudopoda">Pseudopoda</tp:taxon-name-part></tp:taxon-name></italic> species. The numbers represent the different species. 1. <italic><tp:taxon-name><tp:taxon-name-part taxon-name-part-type="genus" reg="Pseudopoda">P.</tp:taxon-name-part> <tp:taxon-name-part taxon-name-part-type="species" reg="rongxianensis">rongxianensis</tp:taxon-name-part></tp:taxon-name></italic> sp. nov.; 2. <italic><tp:taxon-name><tp:taxon-name-part taxon-name-part-type="genus" reg="Pseudopoda">P.</tp:taxon-name-part> <tp:taxon-name-part taxon-name-part-type="species" reg="deformis">deformis</tp:taxon-name-part></tp:taxon-name></italic> Gong &amp; Zhong, 2023; 3. <italic><tp:taxon-name><tp:taxon-name-part taxon-name-part-type="genus" reg="Pseudopoda">P.</tp:taxon-name-part> <tp:taxon-name-part taxon-name-part-type="species" reg="spiralis">spiralis</tp:taxon-name-part></tp:taxon-name></italic> Zhang, Jäger &amp; Liu, 2023.</p></caption><graphic xmlns:xlink="http://www.w3.org/1999/xlink" xlink:href="zookeys-1260-111_article-158762__-g008.jpg" position="float" orientation="portrait" xlink:type="simple" id="oo_1468348.jpg"><uri content-type="original_file" xlink:type="simple">https://binary.pensoft.net/fig/1468348</uri></graphic></fig></tp:treatment-sec><ref-list><ref id="B13"><mixed-citation xmlns:xlink="http://www.w3.org/1999/xlink" xlink:type="simple"><person-group><name name-style="western"><surname>Zhang</surname><given-names>H</given-names></name><name name-style="western"><surname>Zhu</surname><given-names>Y</given-names></name><name name-style="western"><surname>Zhong</surname><given-names>Y</given-names></name><name name-style="western"><surname>Jäger</surname><given-names>P</given-names></name><name name-style="western"><surname>Liu</surname><given-names>J</given-names></name></person-group> (<year>2023</year>) <article-title>A taxonomic revision of the spider genus <italic><tp:taxon-name><tp:taxon-name-part taxon-name-part-type="genus">Pseudopoda</tp:taxon-name-part></tp:taxon-name></italic> Jäger, 2000 (<tp:taxon-name><tp:taxon-name-part taxon-name-part-type="order">Araneae</tp:taxon-name-part></tp:taxon-name>: <tp:taxon-name><tp:taxon-name-part taxon-name-part-type="family">Sparassidae</tp:taxon-name-part></tp:taxon-name>) from East, South and Southeast Asia.</article-title><source>Megataxa</source><volume>9</volume>(<issue>1</issue>): <fpage>1</fpage>–<lpage>304</lpage>. <ext-link xlink:href="10.11646/megataxa.9.1.1" ext-link-type="doi" xlink:type="simple">https://doi.org/10.11646/megataxa.9.1.1</ext-link></mixed-citation></ref><ref id="B7"><mixed-citation xmlns:xlink="http://www.w3.org/1999/xlink" xlink:type="simple"><person-group><name name-style="western"><surname>Ramírez</surname><given-names>MJ</given-names></name></person-group> (<year>2014</year>) <article-title>The morphology and phylogeny of dionychan spiders (<tp:taxon-name><tp:taxon-name-part taxon-name-part-type="order">Araneae</tp:taxon-name-part></tp:taxon-name>: Araneo­morphae).</article-title><source>Bulletin of the American Museum of Natural History</source><volume>15</volume>(<issue>390</issue>): <fpage>1</fpage>–<lpage>374</lpage>. <ext-link xlink:href="10.1206/821.1" ext-link-type="doi" xlink:type="simple">https://doi.org/10.1206/821.1</ext-link></mixed-citation></ref><ref id="B4"><mixed-citation xmlns:xlink="http://www.w3.org/1999/xlink" xlink:type="simple"><person-group><name name-style="western"><surname>Jäger</surname><given-names>P</given-names></name></person-group> (<year>2006</year>) <article-title><italic><tp:taxon-name><tp:taxon-name-part taxon-name-part-type="genus">Martensopoda</tp:taxon-name-part></tp:taxon-name></italic> gen. nov. from southern Indian mountain ranges, the first genus of huntsman spiders with a cymbial spur (<tp:taxon-name><tp:taxon-name-part taxon-name-part-type="order">Araneae</tp:taxon-name-part></tp:taxon-name>: <tp:taxon-name><tp:taxon-name-part taxon-name-part-type="family">Sparassidae</tp:taxon-name-part></tp:taxon-name>: Hetero­podinae).</article-title><source>Zootaxa</source><volume>1325</volume>(<issue>1</issue>): <fpage>335</fpage>–<lpage>345</lpage>. <ext-link xlink:href="10.11646/zootaxa.1325.1.22" ext-link-type="doi" xlink:type="simple">https://doi.org/10.11646/zootaxa.1325.1.22</ext-link></mixed-citation></ref></ref-list></tp:taxon-treatment>
