# Supplementary material for: ﻿A new species of Pseudopoda (Araneae, Sparassidae) from China, with first description of the female of P. spiralis Zhang, Jäger & Liu, 2023
Source: Zookeys. 2025 Nov 18;1260:111–22. doi: 10.3897/zookeys.1260.158762 (PMC12648165; doi:10.3897/zookeys.1260.158762)
Supplement: XML Treatment for Pseudopoda deformis [file zookeys.1260.158762-treatment3.xml]

<!DOCTYPE tp:taxon-treatment
  PUBLIC "-//TaxonX//DTD Taxonomic Treatment Publishing DTD v0 20100105//EN" "tax-treatment-NSO.dtd">
<tp:taxon-treatment xmlns:tp="http://www.plazi.org/taxpub"><tp:treatment-meta><kwd-group><label>Taxon classification</label><kwd>
              <named-content content-type="kingdom">Animalia</named-content>
            </kwd><kwd>
              <named-content content-type="order">Araneae</named-content>
            </kwd><kwd>
              <named-content content-type="family">Sparassidae</named-content>
            </kwd></kwd-group><mixed-citation publication-type="journal"><person-group><name><surname>Zhang</surname><given-names>He</given-names></name><name><surname>Hu</surname><given-names>Chang-Hao</given-names></name><name><surname>Wang</surname><given-names>Lu-Yu</given-names></name><name><surname>Liu</surname><given-names>Jie</given-names></name><name><surname>Zhong</surname><given-names>Yang</given-names></name></person-group><article-title>﻿A new species of <italic><tp:taxon-name><tp:taxon-name-part taxon-name-part-type="genus" reg="Pseudopoda">Pseudopoda</tp:taxon-name-part></tp:taxon-name></italic> (<tp:taxon-name><tp:taxon-name-part taxon-name-part-type="order">Araneae</tp:taxon-name-part></tp:taxon-name>, <tp:taxon-name><tp:taxon-name-part taxon-name-part-type="family">Sparassidae</tp:taxon-name-part></tp:taxon-name>) from China, with first description of the female of <italic><tp:taxon-name><tp:taxon-name-part taxon-name-part-type="genus" reg="Pseudopoda">P.</tp:taxon-name-part> <tp:taxon-name-part taxon-name-part-type="species" reg="spiralis">spiralis</tp:taxon-name-part></tp:taxon-name></italic> Zhang, Jäger &amp; Liu, 2023</article-title><source>Zookeys</source><day>18</day><month>11</month><year>2025</year><volume>1260</volume><fpage>111</fpage><lpage>122</lpage><pub-id pub-id-type="doi">10.3897/zookeys.1260.158762</pub-id></mixed-citation></tp:treatment-meta><tp:nomenclature><label>﻿</label><tp:taxon-name><object-id xmlns:xlink="http://www.w3.org/1999/xlink" content-type="arpha" xlink:type="simple">7015A467-FEDB-5A63-A882-A997D3EC6B62</object-id>
            <tp:taxon-name-part taxon-name-part-type="genus" reg="Pseudopoda">Pseudopoda</tp:taxon-name-part>
            <tp:taxon-name-part taxon-name-part-type="species" reg="deformis">deformis</tp:taxon-name-part>
          </tp:taxon-name><tp:taxon-authority>Gong &amp; Zhong, 2023</tp:taxon-authority><xref ref-type="fig" rid="F3">Figs 3</xref><xref ref-type="fig" rid="F4">, 4</xref><xref ref-type="fig" rid="F8">, 8</xref><tp:nomenclature-citation-list><tp:nomenclature-citation><tp:taxon-name>
                <tp:taxon-name-part taxon-name-part-type="genus" reg="Pseudopoda">Pseudopoda</tp:taxon-name-part> <tp:taxon-name-part taxon-name-part-type="species" reg="deformis">deformis</tp:taxon-name-part></tp:taxon-name><comment>Gong &amp; Zhong, in <xref ref-type="bibr" rid="B1">Gong et al. 2023</xref>: 191, figs 1A–F, 2A–F, 3A–J (male holotype, male and female paratypes from Guanmenshan Scenic Area, Muyu Town, Shennongjia Forestry District, Hubei Province, China, deposited in <abbrev xmlns:xlink="http://www.w3.org/1999/xlink" xlink:title="Hubei University of Science and Technology, Xianning" id="ABBRID0EHIAE" xlink:type="simple">HUST</abbrev>, examined).</comment></tp:nomenclature-citation></tp:nomenclature-citation-list></tp:nomenclature><tp:treatment-sec sec-type="material" id="SECID0ELIAE"><title>Other material examined.</title><p><bold>China</bold> • Chongqing Municipality: 1 female, Wuxi County, Shuangyang Township, Yintiaoling Nature Reserve, Linkouzi, <named-content xmlns:xlink="http://www.w3.org/1999/xlink" content-type="dwc:verbatimCoordinates" xlink:type="simple"><named-content content-type="geo-json" specific-use="{&#34;type&#34;:&#34;Point&#34;,&#34;coordinates&#34;:[109.877800,31.474600]}" id="NCID0EWIAE" xlink:type="simple">31.4746°N, 109.8778°E</named-content></named-content>, 1224 m, 22 June 2024, Luyu Wang leg. (<abbrev xmlns:xlink="http://www.w3.org/1999/xlink" content-type="institution" xlink:title="Hubei University, Wuhan" id="ABBRID0E2IAE" xlink:type="simple">CBEE</abbrev>, LJ20240053).</p></tp:treatment-sec><tp:treatment-sec sec-type="diagnosis" id="SECID0EAJAE"><title>Diagnosis.</title><p>See <xref ref-type="bibr" rid="B1">Gong et al. (2023)</xref>. The additional female examined has more compact and medially shifted copulatory ducts, consistent with intraspecific variation.</p></tp:treatment-sec><tp:treatment-sec sec-type="description" id="SECID0EKJAE"><title>Description.</title><p>Female (Figs <xref ref-type="fig" rid="F3">3</xref>, <xref ref-type="fig" rid="F4">4</xref>): Internal duct system more compactly coiled, FD more twisted, medially shifted (Fig. <xref ref-type="fig" rid="F3">3A, B</xref>). For further description, see <xref ref-type="bibr" rid="B1">Gong et al. (2023)</xref>.</p></tp:treatment-sec><tp:treatment-sec sec-type="remarks" id="SECID0EAKAE"><title>Remarks.</title><p>All examined specimens are considered conspecific based on the general structure and configuration of the epigynal field and vulval organs. The internal duct system is highly convoluted and exhibits no consistent orientation or symmetry, reflecting a high degree of structural complexity and notable intraspecific variation.</p></tp:treatment-sec><tp:treatment-sec sec-type="distribution" id="SECID0EFKAE"><title>Distribution.</title><p>China (Hubei Province and Chongqing Municipality, Fig. <xref ref-type="fig" rid="F8">8</xref>).</p><fig id="F3" position="float" orientation="portrait"><object-id xmlns:xlink="http://www.w3.org/1999/xlink" content-type="doi" xlink:type="simple">10.3897/zookeys.1260.158762.figure3</object-id><object-id xmlns:xlink="http://www.w3.org/1999/xlink" content-type="arpha" xlink:type="simple">A7D6CA4A-163F-5DCB-8F60-84027D8AA9A0</object-id><label>Figure 3.</label><caption><p><italic><tp:taxon-name>
              <tp:taxon-name-part taxon-name-part-type="genus" reg="Pseudopoda">Pseudopoda</tp:taxon-name-part> <tp:taxon-name-part taxon-name-part-type="species" reg="deformis">deformis</tp:taxon-name-part></tp:taxon-name></italic> Gong &amp; Zhong, 2023 from Chongqing, female. A. Epigyne, ventral; B. Schematic course of IDS, dorsal; C. Vulva, dorsal. Abbreviations: CO, copulatory opening; FD, fertilization duct; FW, first winding; IDS, Internal duct system; LL, lateral lobes. Scale bars: 0.5 mm.</p></caption><graphic xmlns:xlink="http://www.w3.org/1999/xlink" xlink:href="zookeys-1260-111_article-158762__-g003.jpg" position="float" orientation="portrait" xlink:type="simple" id="oo_1468343.jpg"><uri content-type="original_file" xlink:type="simple">https://binary.pensoft.net/fig/1468343</uri></graphic></fig><fig id="F4" position="float" orientation="portrait"><object-id xmlns:xlink="http://www.w3.org/1999/xlink" content-type="doi" xlink:type="simple">10.3897/zookeys.1260.158762.figure4</object-id><object-id xmlns:xlink="http://www.w3.org/1999/xlink" content-type="arpha" xlink:type="simple">11617E75-C75B-5DC3-9826-62D8909504D7</object-id><label>Figure 4.</label><caption><p><italic><tp:taxon-name>
              <tp:taxon-name-part taxon-name-part-type="genus" reg="Pseudopoda">Pseudopoda</tp:taxon-name-part> <tp:taxon-name-part taxon-name-part-type="species" reg="deformis">deformis</tp:taxon-name-part></tp:taxon-name></italic> Gong &amp; Zhong, 2023 from Chongqing, female habitus. A. Dorsal; B. Ventral. Scale bars: 2 mm.</p></caption><graphic xmlns:xlink="http://www.w3.org/1999/xlink" xlink:href="zookeys-1260-111_article-158762__-g004.jpg" position="float" orientation="portrait" xlink:type="simple" id="oo_1468344.jpg"><uri content-type="original_file" xlink:type="simple">https://binary.pensoft.net/fig/1468344</uri></graphic></fig></tp:treatment-sec><tp:treatment-sec><!--Section generated to contain objects referenced in tp:taxon-treatment.--><fig id="F8" position="float" orientation="portrait"><object-id xmlns:xlink="http://www.w3.org/1999/xlink" content-type="doi" xlink:type="simple">10.3897/zookeys.1260.158762.figure8</object-id><object-id xmlns:xlink="http://www.w3.org/1999/xlink" content-type="arpha" xlink:type="simple">C0F5D9EC-FD0F-5CDC-93F6-FA985E3AF28A</object-id><label>Figure 8.</label><caption><p>Distribution map of the three <italic><tp:taxon-name><tp:taxon-name-part taxon-name-part-type="genus" reg="Pseudopoda">Pseudopoda</tp:taxon-name-part></tp:taxon-name></italic> species. The numbers represent the different species. 1. <italic><tp:taxon-name><tp:taxon-name-part taxon-name-part-type="genus" reg="Pseudopoda">P.</tp:taxon-name-part> <tp:taxon-name-part taxon-name-part-type="species" reg="rongxianensis">rongxianensis</tp:taxon-name-part></tp:taxon-name></italic> sp. nov.; 2. <italic><tp:taxon-name><tp:taxon-name-part taxon-name-part-type="genus" reg="Pseudopoda">P.</tp:taxon-name-part> <tp:taxon-name-part taxon-name-part-type="species" reg="deformis">deformis</tp:taxon-name-part></tp:taxon-name></italic> Gong &amp; Zhong, 2023; 3. <italic><tp:taxon-name><tp:taxon-name-part taxon-name-part-type="genus" reg="Pseudopoda">P.</tp:taxon-name-part> <tp:taxon-name-part taxon-name-part-type="species" reg="spiralis">spiralis</tp:taxon-name-part></tp:taxon-name></italic> Zhang, Jäger &amp; Liu, 2023.</p></caption><graphic xmlns:xlink="http://www.w3.org/1999/xlink" xlink:href="zookeys-1260-111_article-158762__-g008.jpg" position="float" orientation="portrait" xlink:type="simple" id="oo_1468348.jpg"><uri content-type="original_file" xlink:type="simple">https://binary.pensoft.net/fig/1468348</uri></graphic></fig></tp:treatment-sec><ref-list><ref id="B1"><mixed-citation xmlns:xlink="http://www.w3.org/1999/xlink" xlink:type="simple"><person-group><name name-style="western"><surname>Gong</surname><given-names>LJ</given-names></name><name name-style="western"><surname>Zeng</surname><given-names>MY</given-names></name><name name-style="western"><surname>Zhong</surname><given-names>Y</given-names></name><name name-style="western"><surname>Yu</surname><given-names>HL</given-names></name></person-group> (<year>2023</year>) <article-title>A new species of <italic><tp:taxon-name><tp:taxon-name-part taxon-name-part-type="genus">Pseudopoda</tp:taxon-name-part></tp:taxon-name></italic> (<tp:taxon-name><tp:taxon-name-part taxon-name-part-type="order">Araneae</tp:taxon-name-part></tp:taxon-name>, <tp:taxon-name><tp:taxon-name-part taxon-name-part-type="family">Sparassidae</tp:taxon-name-part></tp:taxon-name>) from China, with the description of different and distinctive internal ducts of the female vulva.</article-title><source>ZooKeys</source><volume>1159</volume>: <fpage>189</fpage>–<lpage>199</lpage>. <ext-link xlink:href="10.3897/zookeys.1159.97463" ext-link-type="doi" xlink:type="simple">https://doi.org/10.3897/zookeys.1159.97463</ext-link></mixed-citation></ref></ref-list></tp:taxon-treatment>
