# Supplementary material for: ﻿A new species of Pseudopoda (Araneae, Sparassidae) from China, with first description of the female of P. spiralis Zhang, Jäger & Liu, 2023
Source: Zookeys. 2025 Nov 18;1260:111–22. doi: 10.3897/zookeys.1260.158762 (PMC12648165; doi:10.3897/zookeys.1260.158762)
Supplement: XML Treatment for Pseudopoda spiralis [file zookeys.1260.158762-treatment4.xml]

<!DOCTYPE tp:taxon-treatment
  PUBLIC "-//TaxonX//DTD Taxonomic Treatment Publishing DTD v0 20100105//EN" "tax-treatment-NSO.dtd">
<tp:taxon-treatment xmlns:tp="http://www.plazi.org/taxpub"><tp:treatment-meta><kwd-group><label>Taxon classification</label><kwd>
              <named-content content-type="kingdom">Animalia</named-content>
            </kwd><kwd>
              <named-content content-type="order">Araneae</named-content>
            </kwd><kwd>
              <named-content content-type="family">Sparassidae</named-content>
            </kwd></kwd-group><mixed-citation publication-type="journal"><person-group><name><surname>Zhang</surname><given-names>He</given-names></name><name><surname>Hu</surname><given-names>Chang-Hao</given-names></name><name><surname>Wang</surname><given-names>Lu-Yu</given-names></name><name><surname>Liu</surname><given-names>Jie</given-names></name><name><surname>Zhong</surname><given-names>Yang</given-names></name></person-group><article-title>﻿A new species of <italic><tp:taxon-name><tp:taxon-name-part taxon-name-part-type="genus" reg="Pseudopoda">Pseudopoda</tp:taxon-name-part></tp:taxon-name></italic> (<tp:taxon-name><tp:taxon-name-part taxon-name-part-type="order">Araneae</tp:taxon-name-part></tp:taxon-name>, <tp:taxon-name><tp:taxon-name-part taxon-name-part-type="family">Sparassidae</tp:taxon-name-part></tp:taxon-name>) from China, with first description of the female of <italic><tp:taxon-name><tp:taxon-name-part taxon-name-part-type="genus" reg="Pseudopoda">P.</tp:taxon-name-part> <tp:taxon-name-part taxon-name-part-type="species" reg="spiralis">spiralis</tp:taxon-name-part></tp:taxon-name></italic> Zhang, Jäger &amp; Liu, 2023</article-title><source>Zookeys</source><day>18</day><month>11</month><year>2025</year><volume>1260</volume><fpage>111</fpage><lpage>122</lpage><pub-id pub-id-type="doi">10.3897/zookeys.1260.158762</pub-id></mixed-citation></tp:treatment-meta><tp:nomenclature><label>﻿</label><tp:taxon-name><object-id xmlns:xlink="http://www.w3.org/1999/xlink" content-type="arpha" xlink:type="simple">65140E7D-445E-5BAB-A343-87FDB0EDCD62</object-id>
            <tp:taxon-name-part taxon-name-part-type="genus" reg="Pseudopoda">Pseudopoda</tp:taxon-name-part>
            <tp:taxon-name-part taxon-name-part-type="species" reg="spiralis">spiralis</tp:taxon-name-part>
          </tp:taxon-name><tp:taxon-authority>Zhang, Jäger &amp; Liu, 2023</tp:taxon-authority><xref ref-type="fig" rid="F5">Figs 5</xref><xref ref-type="fig" rid="F6">, 6</xref><xref ref-type="fig" rid="F7">, 7</xref><xref ref-type="fig" rid="F8">, 8</xref><tp:nomenclature-citation-list><tp:nomenclature-citation><tp:taxon-name>
                <tp:taxon-name-part taxon-name-part-type="genus" reg="Pseudopoda">Pseudopoda</tp:taxon-name-part> <tp:taxon-name-part taxon-name-part-type="species" reg="spiralis">spiralis</tp:taxon-name-part></tp:taxon-name><comment>Zhang, Jäger &amp; Liu, 2023 in <xref ref-type="bibr" rid="B13">Zhang et al. 2023</xref>: 247, figs 229A–C, 230A–B (male holotype from Maoxian Mountain Ecosystem Positioning Station, CAS, Sichuan, China, deposited in <abbrev xmlns:xlink="http://www.w3.org/1999/xlink" content-type="institution" xlink:title="Hubei University, Wuhan" id="ABBRID0EWMAE" xlink:type="simple">CBEE</abbrev>, examined).</comment></tp:nomenclature-citation></tp:nomenclature-citation-list></tp:nomenclature><tp:treatment-sec sec-type="material" id="SECID0E2MAE"><title>Other material examined.</title><p><bold>China</bold> • Sichuan Province: 4 males, 4 females, with same data as for holotype, except for: 25–26 May 2015, Gui-Qiang Huang, Lu-Yu Wang &amp; Yan-Chen Zhou leg. (<abbrev xmlns:xlink="http://www.w3.org/1999/xlink" content-type="institution" xlink:title="Hubei University, Wuhan" id="ABBRID0EDNAE" xlink:type="simple">CBEE</abbrev>, LJ20240001–LJ20240003, LJ20240007, LJ20240015, LJ20240096–LJ20240098).</p></tp:treatment-sec><tp:treatment-sec sec-type="diagnosis" id="SECID0EINAE"><title>Diagnosis.</title><p>The female of this species can be distinguished from congeners by its internal duct system, which is elongate, narrow, and forms a compact, longitudinally aligned looping pattern, clearly visible in dorsal view.</p></tp:treatment-sec><tp:treatment-sec sec-type="description" id="SECID0ENNAE"><title>Description.</title><p><bold>Male</bold> (Figs <xref ref-type="fig" rid="F5">5</xref>, <xref ref-type="fig" rid="F7">7A, B</xref>): for details see <xref ref-type="bibr" rid="B13">Zhang et al. (2023)</xref>.</p><p><bold>Female</bold> (LJ20240007): Measurements: Small-sized. Body length 8.2, DS length 3.3, width 3.1, OS length 4.9, width 3.7. Eyes: AME 0.13, <abbrev xmlns:xlink="http://www.w3.org/1999/xlink" xlink:title="anterior lateral eyes" id="ABBRID0EFOAE" xlink:type="simple">ALE</abbrev> 0.20, PME 0.16, PLE 0.18, AME–AME 0.17, AME–<abbrev xmlns:xlink="http://www.w3.org/1999/xlink" xlink:title="anterior lateral eyes" id="ABBRID0EJOAE" xlink:type="simple">ALE</abbrev> 0.07, PME–PME 0.21, PME–PLE 0.32, AME–PME 0.24, <abbrev xmlns:xlink="http://www.w3.org/1999/xlink" xlink:title="anterior lateral eyes" id="ABBRID0ENOAE" xlink:type="simple">ALE</abbrev>–PLE 0.22, CH AME 0.36, CH <abbrev xmlns:xlink="http://www.w3.org/1999/xlink" xlink:title="anterior lateral eyes" id="ABBRID0EROAE" xlink:type="simple">ALE</abbrev> 0.30. Spination: Pp 131, 101, 2121, 1014; Fe I–II 323, III 322, IV 321; Pa I–III 101, IV 000; Ti I–II 2228, III–IV 2126; Mt I–II 3034, III–IV 3036. Measurement of palps and legs: Pp 3.9 (<named-content xmlns:xlink="http://www.w3.org/1999/xlink" content-type="dwc:verbatimCoordinates" xlink:type="simple"><named-content content-type="geo-json" specific-use="{&#34;type&#34;:&#34;Point&#34;,&#34;coordinates&#34;:[0.600000,1.000000]}" id="NCID0EYOAE" xlink:type="simple">1.0, 0.6</named-content></named-content>, 0.8, –, 1.5); I 10.3 (<named-content xmlns:xlink="http://www.w3.org/1999/xlink" content-type="dwc:verbatimCoordinates" xlink:type="simple"><named-content content-type="geo-json" specific-use="{&#34;type&#34;:&#34;Point&#34;,&#34;coordinates&#34;:[1.200000,3.100000]}" id="NCID0EAPAE" xlink:type="simple">3.1, 1.2</named-content></named-content>, <named-content xmlns:xlink="http://www.w3.org/1999/xlink" content-type="dwc:verbatimCoordinates" xlink:type="simple"><named-content content-type="geo-json" specific-use="{&#34;type&#34;:&#34;Point&#34;,&#34;coordinates&#34;:[2.400000,2.600000]}" id="NCID0EIPAE" xlink:type="simple">2.6, 2.4</named-content></named-content>, 1.0), II 13.3 (<named-content xmlns:xlink="http://www.w3.org/1999/xlink" content-type="dwc:verbatimCoordinates" xlink:type="simple"><named-content content-type="geo-json" specific-use="{&#34;type&#34;:&#34;Point&#34;,&#34;coordinates&#34;:[1.500000,3.600000]}" id="NCID0EQPAE" xlink:type="simple">3.6, 1.5</named-content></named-content>, <named-content xmlns:xlink="http://www.w3.org/1999/xlink" content-type="dwc:verbatimCoordinates" xlink:type="simple"><named-content content-type="geo-json" specific-use="{&#34;type&#34;:&#34;Point&#34;,&#34;coordinates&#34;:[2.900000,3.900000]}" id="NCID0EYPAE" xlink:type="simple">3.9, 2.9</named-content></named-content>, 1.4), III 9.2 (<named-content xmlns:xlink="http://www.w3.org/1999/xlink" content-type="dwc:verbatimCoordinates" xlink:type="simple"><named-content content-type="geo-json" specific-use="{&#34;type&#34;:&#34;Point&#34;,&#34;coordinates&#34;:[1.100000,2.900000]}" id="NCID0EAQAE" xlink:type="simple">2.9, 1.1</named-content></named-content>, <named-content xmlns:xlink="http://www.w3.org/1999/xlink" content-type="dwc:verbatimCoordinates" xlink:type="simple"><named-content content-type="geo-json" specific-use="{&#34;type&#34;:&#34;Point&#34;,&#34;coordinates&#34;:[2.300000,2.000000]}" id="NCID0EIQAE" xlink:type="simple">2.0, 2.3</named-content></named-content>, 0.9), IV 10.7 (<named-content xmlns:xlink="http://www.w3.org/1999/xlink" content-type="dwc:verbatimCoordinates" xlink:type="simple"><named-content content-type="geo-json" specific-use="{&#34;type&#34;:&#34;Point&#34;,&#34;coordinates&#34;:[1.000000,3.400000]}" id="NCID0EQQAE" xlink:type="simple">3.4, 1.0</named-content></named-content>, <named-content xmlns:xlink="http://www.w3.org/1999/xlink" content-type="dwc:verbatimCoordinates" xlink:type="simple"><named-content content-type="geo-json" specific-use="{&#34;type&#34;:&#34;Point&#34;,&#34;coordinates&#34;:[2.700000,2.400000]}" id="NCID0EYQAE" xlink:type="simple">2.4, 2.7</named-content></named-content>, 1.2). Leg formula: II-IV-I-III. Chelicerae with three promarginal, four retromarginal teeth, and c. 22 denticles.</p><p><bold><italic>Epigyne</italic></bold> (Fig. <xref ref-type="fig" rid="F6">6A–C</xref>): As in diagnosis. Epigynal field as wide as long, without anterior bands. Anterior margins of lateral lobes forming a distinct V-shape, median margins of lateral lobes touching each other along the middle line. Internal duct system extends longitudinally and clearly visible in dorsal view, anterior margins slightly covered by FW. FD arising postero-laterally.</p><p><bold><italic>Colouration</italic></bold> (Fig. <xref ref-type="fig" rid="F7">7C, D</xref>): Carapace orange to reddish brown, with distinct radial streaks extending from the fovea to the margins. Eye region dark brown. Chelicerae orange to reddish brown; endites and labium orange-brown. Legs light orange, with numerous dark reddish-brown spots. OS dorsally yellowish brown with a darker median area and a transversal white line in posterior part. OS ventrally light yellow with irregular brown spots, denser laterally.</p></tp:treatment-sec><tp:treatment-sec sec-type="distribution" id="SECID0ETRAE"><title>Distribution.</title><p>China (Sichuan Province, Fig. <xref ref-type="fig" rid="F8">8</xref>).</p><fig id="F5" position="float" orientation="portrait"><object-id xmlns:xlink="http://www.w3.org/1999/xlink" content-type="doi" xlink:type="simple">10.3897/zookeys.1260.158762.figure5</object-id><object-id xmlns:xlink="http://www.w3.org/1999/xlink" content-type="arpha" xlink:type="simple">BDB49EC6-0B31-5AF9-904C-2AFFE9712242</object-id><label>Figure 5.</label><caption><p><italic><tp:taxon-name>
              <tp:taxon-name-part taxon-name-part-type="genus" reg="Pseudopoda">Pseudopoda</tp:taxon-name-part> <tp:taxon-name-part taxon-name-part-type="species" reg="spiralis">spiralis</tp:taxon-name-part></tp:taxon-name></italic> Zhang, Jäger &amp; Liu, 2023 from Sichuan, left male palp. A. Ventral; B. Dorsal; C. Retrolateral. Abbreviations: C, conductor; dRTA, dorsal branch of RTA; E, embolus; EP, embolic projection; Sp, spermophor; St, subtegulum; T, tegulum; vRTA, ventral branch of RTA. Scale bars: 1 mm.</p></caption><graphic xmlns:xlink="http://www.w3.org/1999/xlink" xlink:href="zookeys-1260-111_article-158762__-g005.jpg" position="float" orientation="portrait" xlink:type="simple" id="oo_1468345.jpg"><uri content-type="original_file" xlink:type="simple">https://binary.pensoft.net/fig/1468345</uri></graphic></fig><fig id="F6" position="float" orientation="portrait"><object-id xmlns:xlink="http://www.w3.org/1999/xlink" content-type="doi" xlink:type="simple">10.3897/zookeys.1260.158762.figure6</object-id><object-id xmlns:xlink="http://www.w3.org/1999/xlink" content-type="arpha" xlink:type="simple">550F5D74-EAD4-5059-BD31-D60886146856</object-id><label>Figure 6.</label><caption><p><italic><tp:taxon-name>
              <tp:taxon-name-part taxon-name-part-type="genus" reg="Pseudopoda">Pseudopoda</tp:taxon-name-part> <tp:taxon-name-part taxon-name-part-type="species" reg="spiralis">spiralis</tp:taxon-name-part></tp:taxon-name></italic> Zhang, Jäger &amp; Liu, 2023 from Sichuan, female. A. Epigyne, ventral; B. Schematic course of IDS, dorsal; C. Vulva, dorsal. Abbreviations: CO, copulatory opening; FD, fertilization duct; FW, first winding; IDS, Internal duct system; LL, lateral lobes. Scale bars: 0.5 mm.</p></caption><graphic xmlns:xlink="http://www.w3.org/1999/xlink" xlink:href="zookeys-1260-111_article-158762__-g006.jpg" position="float" orientation="portrait" xlink:type="simple" id="oo_1468346.jpg"><uri content-type="original_file" xlink:type="simple">https://binary.pensoft.net/fig/1468346</uri></graphic></fig><fig id="F7" position="float" orientation="portrait"><object-id xmlns:xlink="http://www.w3.org/1999/xlink" content-type="doi" xlink:type="simple">10.3897/zookeys.1260.158762.figure7</object-id><object-id xmlns:xlink="http://www.w3.org/1999/xlink" content-type="arpha" xlink:type="simple">1F1E9B1E-50FA-5662-A5E0-3CD04F8A8A5F</object-id><label>Figure 7.</label><caption><p><italic><tp:taxon-name>
              <tp:taxon-name-part taxon-name-part-type="genus" reg="Pseudopoda">Pseudopoda</tp:taxon-name-part> <tp:taxon-name-part taxon-name-part-type="species" reg="spiralis">spiralis</tp:taxon-name-part></tp:taxon-name></italic> Zhang, Jäger &amp; Liu, 2023 from Sichuan. A, B. Male habitus (A. Dorsal, B. Ventral); C, D. Female habitus (C. Dorsal, D. Ventral). Scale bars: 2 mm.</p></caption><graphic xmlns:xlink="http://www.w3.org/1999/xlink" xlink:href="zookeys-1260-111_article-158762__-g007.jpg" position="float" orientation="portrait" xlink:type="simple" id="oo_1468347.jpg"><uri content-type="original_file" xlink:type="simple">https://binary.pensoft.net/fig/1468347</uri></graphic></fig><fig id="F8" position="float" orientation="portrait"><object-id xmlns:xlink="http://www.w3.org/1999/xlink" content-type="doi" xlink:type="simple">10.3897/zookeys.1260.158762.figure8</object-id><object-id xmlns:xlink="http://www.w3.org/1999/xlink" content-type="arpha" xlink:type="simple">C0F5D9EC-FD0F-5CDC-93F6-FA985E3AF28A</object-id><label>Figure 8.</label><caption><p>Distribution map of the three <italic><tp:taxon-name><tp:taxon-name-part taxon-name-part-type="genus" reg="Pseudopoda">Pseudopoda</tp:taxon-name-part></tp:taxon-name></italic> species. The numbers represent the different species. 1. <italic><tp:taxon-name><tp:taxon-name-part taxon-name-part-type="genus" reg="Pseudopoda">P.</tp:taxon-name-part> <tp:taxon-name-part taxon-name-part-type="species" reg="rongxianensis">rongxianensis</tp:taxon-name-part></tp:taxon-name></italic> sp. nov.; 2. <italic><tp:taxon-name><tp:taxon-name-part taxon-name-part-type="genus" reg="Pseudopoda">P.</tp:taxon-name-part> <tp:taxon-name-part taxon-name-part-type="species" reg="deformis">deformis</tp:taxon-name-part></tp:taxon-name></italic> Gong &amp; Zhong, 2023; 3. <italic><tp:taxon-name><tp:taxon-name-part taxon-name-part-type="genus" reg="Pseudopoda">P.</tp:taxon-name-part> <tp:taxon-name-part taxon-name-part-type="species" reg="spiralis">spiralis</tp:taxon-name-part></tp:taxon-name></italic> Zhang, Jäger &amp; Liu, 2023.</p></caption><graphic xmlns:xlink="http://www.w3.org/1999/xlink" xlink:href="zookeys-1260-111_article-158762__-g008.jpg" position="float" orientation="portrait" xlink:type="simple" id="oo_1468348.jpg"><uri content-type="original_file" xlink:type="simple">https://binary.pensoft.net/fig/1468348</uri></graphic></fig></tp:treatment-sec><ref-list><ref id="B13"><mixed-citation xmlns:xlink="http://www.w3.org/1999/xlink" xlink:type="simple"><person-group><name name-style="western"><surname>Zhang</surname><given-names>H</given-names></name><name name-style="western"><surname>Zhu</surname><given-names>Y</given-names></name><name name-style="western"><surname>Zhong</surname><given-names>Y</given-names></name><name name-style="western"><surname>Jäger</surname><given-names>P</given-names></name><name name-style="western"><surname>Liu</surname><given-names>J</given-names></name></person-group> (<year>2023</year>) <article-title>A taxonomic revision of the spider genus <italic><tp:taxon-name><tp:taxon-name-part taxon-name-part-type="genus">Pseudopoda</tp:taxon-name-part></tp:taxon-name></italic> Jäger, 2000 (<tp:taxon-name><tp:taxon-name-part taxon-name-part-type="order">Araneae</tp:taxon-name-part></tp:taxon-name>: <tp:taxon-name><tp:taxon-name-part taxon-name-part-type="family">Sparassidae</tp:taxon-name-part></tp:taxon-name>) from East, South and Southeast Asia.</article-title><source>Megataxa</source><volume>9</volume>(<issue>1</issue>): <fpage>1</fpage>–<lpage>304</lpage>. <ext-link xlink:href="10.11646/megataxa.9.1.1" ext-link-type="doi" xlink:type="simple">https://doi.org/10.11646/megataxa.9.1.1</ext-link></mixed-citation></ref></ref-list></tp:taxon-treatment>
